# Supplementary material for: Cancer-associated fibroblasts derived fibronectin extra domain A promotes sorafenib resistance in hepatocellular carcinoma cells by activating SHMT1
Source: Genes Dis. 2024 May 20;11(6):101330. doi: 10.1016/j.gendis.2024.101330 (PMC11402957; doi:10.1016/j.gendis.2024.101330)
Supplement: Multimedia component 2 [file mmc2.xlsx]

## Sheet: Sheet1
Gene	Primer name	Forward	Reverse
SHMT1	Site 1	GTGTCTGCTCTTGGATTATACACCT	CTTTTAGTTTGCAGGGTGGTCA
	Site 2	TTTATGACGCAGCCTCAGGT	ACTGACACACAATAAGGACTCA
